# Supplementary material for: Gadolinium scandium germanide, Gd2Sc3Ge4
Source: Acta Crystallogr Sect E Struct Rep Online. 2009 Mar 6;65(Pt 4):i25. doi: 10.1107/S1600536809007211 (PMC2969084; doi:10.1107/S1600536809007211)
Supplement: Supplementary file 2 [file e-65-00i25-Isup2.hkl]

# 
# h,k,l, Fc-squared, Fo-squared, sigma(Fo-squared) and status flag 
# 
data_I
_shelx_title ' Gd2Sc3Ge4 in Pnma' 
_shelx_refln_list_code          4 
_shelx_F_calc_maximum      602.62 
_exptl_crystal_F_000      1276.00 
_reflns_d_resolution_high  0.7520 
 
loop_ 
 _symmetry_equiv_pos_as_xyz 
 'x, y, z' 
 '-x+1/2, -y, z+1/2' 
 '-x, y+1/2, -z' 
 'x+1/2, -y+1/2, -z+1/2' 
 '-x, -y, -z' 
 'x-1/2, y, -z-1/2' 
 'x, -y-1/2, z' 
 '-x-1/2, y-1/2, z-1/2' 
 
_cell_length_a     7.2445 
_cell_length_b    14.1006 
_cell_length_c     7.4930 
_cell_angle_alpha  90.000 
_cell_angle_beta   90.000 
_cell_angle_gamma  90.000 
 
_shelx_F_squared_multiplier     1.000 
 
loop_ 
 _refln_index_h 
 _refln_index_k 
 _refln_index_l 
 _refln_F_squared_calc 
 _refln_F_squared_meas 
 _refln_F_squared_sigma 
 _refln_observed_status 
   2   0   0    45377.92    45899.07   2885.39 o 
   4   0   0    85465.86    89181.35   3966.41 o 
   6   0   0   303827.22   317592.50  13855.79 o 
   8   0   0     1288.89     2227.70    838.12 o 
   2   1   0       33.66       90.00     55.11 o 
   4   1   0    19427.41    19043.63    725.67 o 
   6   1   0     4208.60     4941.84    355.54 o 
   8   1   0     3628.84     4047.68    719.49 o 
   0   2   0     3813.58     3857.32    193.44 o 
   2   2   0     3951.36     4125.80    177.09 o 
   4   2   0     1851.95     2084.32    158.22 o 
   6   2   0    16093.30    15742.40    904.83 o 
   8   2   0    10084.93    12216.61   1951.35 o 
   2   3   0       55.87      105.80     51.12 o 
   4   3   0    21909.98    22042.25    904.42 o 
   6   3   0     2185.14     1847.56    276.07 o 
   8   3   0     3976.93     4162.31    562.14 o 
   0   4   0     4644.33     4416.89    254.14 o 
   2   4   0   110253.42   113560.49   4318.05 o 
   4   4   0    27180.39    28993.47   1192.80 o 
   6   4   0    20563.91    18921.97    973.87 o 
   8   4   0    77465.22    75325.23   7171.77 o 
   2   5   0    62636.34    64429.66   2494.14 o 
   4   5   0     8551.27     9107.50    528.55 o 
   6   5   0     3632.45     3430.81    367.52 o 
   8   5   0    22117.77    20407.27   1131.06 o 
   0   6   0   363153.44   381770.19  16448.85 o 
   2   6   0    92877.24    95485.83   2953.94 o 
   4   6   0   101352.50    98920.94   3855.73 o 
   6   6   0    86723.06    81024.54   3275.09 o 
   8   6   0     9563.52     9782.43    745.55 o 
   2   7   0    29032.46    28952.61    942.42 o 
   4   7   0    87634.44    85003.43   3343.41 o 
   6   7   0       55.28     -165.51    165.51 o 
   8   7   0      132.15      -10.65    243.43 o 
   0   8   0    82664.48    89037.40   3929.97 o 
   2   8   0      672.17      833.80    102.95 o 
   4   8   0     1031.70     1161.94    204.88 o 
   6   8   0    11546.26    11784.76    831.95 o 
   8   8   0     1149.15     1191.02    347.79 o 
   2   9   0     2241.20     2038.50    217.01 o 
   4   9   0      612.15      701.92    211.14 o 
   6   9   0     2025.70     2532.17    333.04 o 
   8   9   0     1809.97     2709.02    499.37 o 
   0  10   0      399.52      639.80    249.27 o 
   2  10   0   139288.80   134360.14   5162.34 o 
   4  10   0    57969.47    53111.35   2181.42 o 
   6  10   0     7393.88     6678.64    553.71 o 
   2  11   0     1331.50      907.05    179.77 o 
   4  11   0     4033.28     3874.21    361.51 o 
   6  11   0       84.39      239.75    224.05 o 
   0  12   0    12651.97    12742.88    744.61 o 
   2  12   0    59038.59    55547.66   2263.04 o 
   4  12   0    52653.97    49733.85   2090.62 o 
   6  12   0     1306.10     1225.90    293.41 o 
   2  13   0     1831.15     1644.02    244.82 o 
   4  13   0     4734.54     4786.85    429.76 o 
   6  13   0      164.11      179.39    225.13 o 
   0  14   0   143887.25   138135.67  10826.05 o 
   2  14   0     3022.70     3129.29    330.56 o 
   4  14   0    13728.98    12837.67    891.94 o 
   2  15   0      453.04      597.55    221.35 o 
   4  15   0      835.21     1132.95    272.60 o 
   0  16   0     5502.69     5147.98    884.00 o 
   2  16   0    40352.42    39718.40   2052.00 o 
   4  16   0    32091.04    32604.78   1521.73 o 
   2  17   0     7281.97     6625.99    806.62 o 
   0  18   0    15948.18    17403.16   1983.82 o 
   1   0   1     7256.60     6982.07    252.97 o 
   2   0   1      178.68      218.52    101.73 o 
   3   0   1   337908.91   319542.47  16825.16 o 
   4   0   1       10.94      -21.59     88.65 o 
   5   0   1     2304.04     2448.17    199.10 o 
   6   0   1    10134.98    10399.11    689.89 o 
   7   0   1     9070.54    10614.53   1929.45 o 
   8   0   1     1404.65     2188.53    566.76 o 
   9   0   1    30327.51    35544.51   2501.54 o 
   0   1   1    17130.12    18215.07    574.12 o 
   1   1   1      494.45      560.64     50.80 o 
   2   1   1    17793.55    17440.13    405.38 o 
   3   1   1     2110.03     1967.41    101.98 o 
   4   1   1    39030.24    40105.70    937.39 o 
   5   1   1     4842.58     4877.98    204.19 o 
   6   1   1    12728.62    13238.30    529.26 o 
   7   1   1     1160.12     1292.67    242.55 o 
   8   1   1    10778.49    12346.14   1527.84 o 
   9   1   1     1111.03     1362.48    345.42 o 
   1   2   1     1166.05     1327.38     61.05 o 
   2   2   1     3246.57     3408.33    118.13 o 
   3   2   1     3328.69     3499.98    135.21 o 
   4   2   1      817.50      937.42     80.16 o 
   5   2   1      276.16      203.79    101.58 o 
   6   2   1     7093.48     7717.34    384.83 o 
   7   2   1      569.67      432.46    153.25 o 
   8   2   1      428.08      107.04    269.39 o 
   9   2   1     6185.50     7609.67    785.51 o 
   0   3   1    61599.35    65113.27   2197.11 o 
   1   3   1    13187.50    13513.63    318.53 o 
   2   3   1   287869.91   306263.88   6896.54 o 
   3   3   1      162.72      189.40     63.70 o 
   4   3   1   133685.30   133665.23   3059.73 o 
   5   3   1      717.23      890.95    122.57 o 
   6   3   1    21753.01    21042.88   1024.16 o 
   7   3   1     6991.82     6732.69    592.36 o 
   8   3   1    52338.54    50694.75   2026.37 o 
   9   3   1     1384.75     1348.44    385.54 o 
   1   4   1    16882.70    16609.75    388.32 o 
   2   4   1    43856.29    44623.79   1092.55 o 
   3   4   1     3693.76     3692.00    159.99 o 
   4   4   1     7429.07     7569.36    276.27 o 
   5   4   1    39303.81    39576.74   1175.88 o 
   6   4   1     8387.40     7913.27    470.20 o 
   7   4   1     2356.75     2318.22    237.96 o 
   8   4   1     8041.18     7966.47    531.22 o 
   9   4   1     2675.48     1423.29    732.14 o 
   0   5   1     6303.15     5884.72    236.24 o 
   1   5   1    31896.44    31814.50    720.75 o 
   2   5   1     5334.51     5155.51    165.08 o 
   3   5   1     2871.68     2984.98    137.45 o 
   4   5   1      178.28      119.57     72.06 o 
   5   5   1    29952.72    29848.21    933.21 o 
   6   5   1     4502.42     4428.25    302.97 o 
   7   5   1     5198.43     4795.41    326.62 o 
   8   5   1      276.53      657.66    242.59 o 
   9   5   1     1950.11     3566.35    887.49 o 
   1   6   1    28531.44    28039.37    645.90 o 
   2   6   1     4083.59     4096.77    147.85 o 
   3   6   1    72881.53    74515.23   1823.38 o 
   4   6   1      429.78      475.41    106.27 o 
   5   6   1     3168.40     3113.56    232.78 o 
   6   6   1     4334.27     4491.17    296.14 o 
   7   6   1    10374.87    10499.15    522.84 o 
   8   6   1        1.16      -23.59    176.86 o 
   9   6   1     5649.62     7299.78   1031.50 o 
   0   7   1    70314.20    71630.74   2454.18 o 
   1   7   1    44741.52    43872.85    992.42 o 
   2   7   1    29815.69    29785.61    723.26 o 
   3   7   1        0.36       39.30     69.21 o 
   4   7   1    58425.20    57396.29   1639.64 o 
   5   7   1     1288.89     1193.60    159.95 o 
   6   7   1    39592.82    36905.13   1153.18 o 
   7   7   1    21283.79    20636.31    787.85 o 
   8   7   1    16471.13    15751.54    722.82 o 
   1   8   1     1629.75     1811.35     99.08 o 
   2   8   1      653.40      837.30     79.60 o 
   3   8   1    13547.16    13351.08    458.57 o 
   4   8   1     3328.68     3486.58    225.37 o 
   5   8   1       29.65       93.90    109.61 o 
   6   8   1     6306.15     5998.47    359.24 o 
   7   8   1        2.51      203.86    154.12 o 
   8   8   1     1000.48     1426.26    248.01 o 
   0   9   1    89412.34    88590.08   2761.62 o 
   1   9   1     2703.80     3017.56    139.52 o 
   2   9   1    66495.53    59934.00   1912.36 o 
   3   9   1     1433.13     1489.87    143.55 o 
   4   9   1    27694.45    25745.42    815.81 o 
   5   9   1     6364.88     6479.12    486.60 o 
   6   9   1    34749.55    33326.94   1070.63 o 
   7   9   1      627.84      640.86    188.96 o 
   8   9   1    15584.27    14821.23    878.30 o 
   1  10   1    27683.16    26837.35    680.90 o 
   2  10   1     8813.88     8091.05    346.23 o 
   3  10   1     8786.07     7902.87    365.28 o 
   4  10   1      643.85      805.30    136.84 o 
   5  10   1    47441.85    44668.55   1351.03 o 
   6  10   1     8262.92     8131.78    434.33 o 
   7  10   1     5962.02     6113.70    408.12 o 
   0  11   1      372.61      553.10    136.07 o 
   1  11   1      856.72      861.18    112.57 o 
   2  11   1    36889.62    36557.38   1086.59 o 
   3  11   1       25.39       23.96     89.63 o 
   4  11   1    15013.24    14402.24    561.81 o 
   5  11   1     2187.07     2605.17    226.78 o 
   6  11   1       31.38      136.51    142.79 o 
   7  11   1     1043.57      949.36    229.49 o 
   1  12   1    23821.14    24115.08    757.24 o 
   2  12   1     6646.77     6461.61    321.26 o 
   3  12   1      215.07      270.90    131.97 o 
   4  12   1      959.86      955.08    153.92 o 
   5  12   1     8974.91     8980.45    451.37 o 
   6  12   1     1045.36      964.58    192.79 o 
   7  12   1     5562.77     7061.76   1340.67 o 
   0  13   1    75067.31    70756.09   3311.66 o 
   1  13   1      526.95      750.35    130.99 o 
   2  13   1    16245.02    15155.24    546.30 o 
   3  13   1       86.95      197.82    110.93 o 
   4  13   1    25705.85    24479.08    823.80 o 
   5  13   1     3093.16     3503.42    275.52 o 
   6  13   1    47259.11    44553.28   1507.35 o 
   1  14   1      657.49      637.54    145.24 o 
   2  14   1     3104.42     3483.12    245.20 o 
   3  14   1    50110.73    46150.61   1387.18 o 
   4  14   1      969.56     1148.96    178.56 o 
   5  14   1     1908.83     1888.09    224.85 o 
   6  14   1     2735.32     3259.15    871.47 o 
   0  15   1    15796.45    15148.16   1178.34 o 
   1  15   1      641.94      998.18    201.37 o 
   2  15   1    10055.19    10627.11    540.95 o 
   3  15   1      742.77      642.14    150.79 o 
   4  15   1     2443.50     2538.77    242.52 o 
   5  15   1     2412.00     2631.83    282.55 o 
   1  16   1     5335.60     5305.27    449.50 o 
   2  16   1      144.95      282.83    162.29 o 
   3  16   1      927.64     1277.80    187.74 o 
   4  16   1     2164.49     2346.41    244.58 o 
   0  17   1    17541.98    17428.83   1378.96 o 
   1  17   1     9159.99     8336.62    770.09 o 
   2  17   1    29885.45    29849.15   1398.81 o 
   3  17   1       40.28        7.33    214.51 o 
   1  18   1      243.13      466.56    309.45 o 
   0   0   2     8791.84     9254.32    452.66 o 
   1   0   2     5035.85     5495.51    265.22 o 
   2   0   2   123281.72   112676.47   4270.38 o 
   3   0   2    16168.08    15435.58    568.74 o 
   4   0   2    48464.00    49557.60   1624.29 o 
   5   0   2     1911.89     2170.08    193.93 o 
   6   0   2     5320.03     5782.61    394.12 o 
   7   0   2      367.33      869.76    302.13 o 
   8   0   2    43558.55    46718.99   3051.27 o 
   9   0   2     8364.67    10827.47   2507.40 o 
   1   1   2    11900.90    12405.56    305.12 o 
   2   1   2    17444.68    17391.31    425.71 o 
   3   1   2     8085.48     8060.80    276.04 o 
   4   1   2    16318.85    16530.61    460.41 o 
   5   1   2     5360.78     5736.36    234.09 o 
   6   1   2      293.19      265.76    122.51 o 
   7   1   2    32843.33    32989.35   1400.22 o 
   8   1   2     1204.50     1460.93    362.18 o 
   9   1   2     6638.17     6644.07    730.91 o 
   0   2   2      519.93      618.62     88.54 o 
   1   2   2       99.83       87.89     38.43 o 
   2   2   2    23226.77    24111.89    614.41 o 
   3   2   2     8732.63     9271.62    274.16 o 
   4   2   2     7524.56     7620.16    257.31 o 
   5   2   2     2850.76     2926.48    183.76 o 
   6   2   2        5.25      102.17    114.03 o 
   7   2   2     3928.22     4467.63    435.55 o 
   8   2   2     7952.86     8068.72    636.66 o 
   9   2   2     3546.30     5188.99    682.92 o 
   1   3   2   279683.25   294265.66   7323.52 o 
   2   3   2     5377.16     5659.75    175.02 o 
   3   3   2    19629.00    21002.72    516.76 o 
   4   3   2     5620.65     5797.54    209.55 o 
   5   3   2   140154.55   135825.52   3502.69 o 
   6   3   2       55.31       -0.72    126.69 o 
   7   3   2    28830.25    28832.95   1189.76 o 
   8   3   2      355.03      578.41    311.04 o 
   9   3   2     4735.11     6729.86   2544.79 o 
   0   4   2   147031.28   153331.66   4703.04 o 
   1   4   2    40492.85    40008.71    898.15 o 
   2   4   2     4856.12     4928.18    162.16 o 
   3   4   2    11558.82    11748.76    313.95 o 
   4   4   2     6716.52     6776.95    269.61 o 
   5   4   2    33379.79    32321.46    936.75 o 
   6   4   2    51923.80    49539.83   1698.34 o 
   7   4   2     1371.42     1755.44    214.74 o 
   8   4   2     1622.68     1631.77    248.05 o 
   9   4   2     6438.10     4171.65   1053.86 o 
   1   5   2     7465.16     6884.13    195.91 o 
   2   5   2    17705.27    17725.17    432.63 o 
   3   5   2      837.14     1123.61     80.28 o 
   4   5   2    22785.98    22251.62    664.50 o 
   5   5   2      674.06      586.28    139.90 o 
   6   5   2     3922.99     4063.82    293.06 o 
   7   5   2     1453.35     1367.94    220.20 o 
   8   5   2      669.63      831.48    198.61 o 
   9   5   2     2156.60     1761.50    753.76 o 
   0   6   2    26464.36    25233.61    839.00 o 
   1   6   2     3577.70     3597.28    134.95 o 
   2   6   2    41807.17    40986.66    933.90 o 
   3   6   2     7158.82     7214.30    263.45 o 
   4   6   2    28901.69    27989.17    868.27 o 
   5   6   2     3577.89     3413.83    242.37 o 
   6   6   2    12126.50    11617.82    519.38 o 
   7   6   2        1.32       72.58    148.08 o 
   8   6   2    14690.38    14768.20    685.54 o 
   1   7   2    17094.47    17486.36    433.28 o 
   2   7   2     1262.26     1377.35     91.85 o 
   3   7   2    59450.05    57324.18   1519.13 o 
   4   7   2     1106.31     1331.01    153.29 o 
   5   7   2     5646.88     5227.60    329.48 o 
   6   7   2     1263.32     1560.98    213.48 o 
   7   7   2    46983.26    42714.90   1345.10 o 
   8   7   2      142.83      247.01    200.99 o 
   0   8   2    11871.77    11921.59    454.96 o 
   1   8   2     2447.05     2568.93    123.74 o 
   2   8   2      452.46      476.05     74.64 o 
   3   8   2     7036.91     6733.45    311.08 o 
   4   8   2       52.76       13.49     97.85 o 
   5   8   2       44.73       83.27    112.84 o 
   6   8   2     3778.46     3255.81    267.46 o 
   7   8   2     3733.93     3464.46    300.61 o 
   8   8   2       42.23      -29.67    204.99 o 
   1   9   2    54076.25    54480.89   1235.51 o 
   2   9   2    20416.40    20022.06    559.28 o 
   3   9   2    64400.65    59426.86   1691.38 o 
   4   9   2    17780.92    16865.80    597.92 o 
   5   9   2    31365.63    29064.53    934.08 o 
   6   9   2     1758.79     1997.90    219.51 o 
   7   9   2     3990.57     4011.97    329.53 o 
   8   9   2     3476.09     2545.74    628.85 o 
   0  10   2    95888.73    95894.88   3011.07 o 
   1  10   2    10480.74    10217.73    392.50 o 
   2  10   2     7202.30     7726.77    340.07 o 
   3  10   2     8995.26     8574.74    381.29 o 
   4  10   2    13198.60    12836.21    520.55 o 
   5  10   2    11152.15     9883.44    463.03 o 
   6  10   2    44827.73    41798.04   1313.24 o 
   7  10   2      135.26      280.48    182.93 o 
   1  11   2    39681.19    39665.59   1033.53 o 
   2  11   2      285.51      142.13    103.54 o 
   3  11   2       12.53      -37.08    105.94 o 
   4  11   2      121.13      245.23    114.23 o 
   5  11   2    22746.73    23572.76    809.10 o 
   6  11   2      275.21      339.85    161.89 o 
   7  11   2     2025.22     2498.34    316.80 o 
   0  12   2    18803.22    18979.89    797.61 o 
   1  12   2     1819.67     1850.76    164.70 o 
   2  12   2     2641.63     2860.82    210.27 o 
   3  12   2     1823.07     1639.18    170.51 o 
   4  12   2     7427.08     7388.83    382.12 o 
   5  12   2     4633.76     4326.32    299.39 o 
   6  12   2     7671.80     7912.52    451.42 o 
   7  12   2       68.82      845.68    668.36 o 
   1  13   2     8633.64     9089.18    401.81 o 
   2  13   2      101.65      307.31    114.10 o 
   3  13   2    54791.73    53061.04   1568.14 o 
   4  13   2       55.96       -2.43    195.39 o 
   5  13   2     7274.38     7187.39    412.45 o 
   6  13   2        1.34      239.69    178.94 o 
   0  14   2      633.64      743.27    259.41 o 
   1  14   2     5838.05     6284.81    360.70 o 
   2  14   2    17905.05    17753.94    637.81 o 
   3  14   2     3769.99     3614.51    261.07 o 
   4  14   2     8569.99     9220.10    462.07 o 
   5  14   2     3779.11     3864.83    308.65 o 
   6  14   2       99.19     1044.84    591.98 o 
   1  15   2     8217.90     8025.59    549.56 o 
   2  15   2     8327.86     8349.59    450.58 o 
   3  15   2    13356.67    13035.91    562.50 o 
   4  15   2     8699.81     9393.34    482.34 o 
   5  15   2     5269.19     6662.70   1196.39 o 
   0  16   2     4142.20     5219.18    641.24 o 
   1  16   2     1125.10     1116.07    244.00 o 
   2  16   2    19766.78    21671.71    842.39 o 
   3  16   2     3058.79     3189.66    270.03 o 
   4  16   2    15595.92    16736.66    815.23 o 
   1  17   2    27470.24    28470.89   1337.31 o 
   2  17   2      162.68      143.13    190.45 o 
   3  17   2     8106.47     9749.09    700.07 o 
   0  18   2       92.12      441.94    455.58 o 
   1  18   2     1109.27     1245.04    400.86 o 
   1   0   3   200644.30   210106.41   7039.79 o 
   2   0   3    28378.51    27802.76    928.94 o 
   3   0   3   150432.41   132331.08   4648.78 o 
   4   0   3     9450.13     8884.42    414.72 o 
   5   0   3   101097.16   104248.80   3625.78 o 
   6   0   3    11578.86    11052.70    695.44 o 
   7   0   3    43838.34    45996.88   2363.55 o 
   8   0   3     2917.13     3078.50    702.25 o 
   9   0   3    21900.36    26181.50   2864.59 o 
   0   1   3     8263.73     8441.14    349.19 o 
   1   1   3    66290.93    71075.66   1571.06 o 
   2   1   3    13026.05    12954.20    342.03 o 
   3   1   3       91.98      217.68     91.99 o 
   4   1   3     2658.85     2855.66    153.24 o 
   5   1   3     2537.84     3104.84    176.30 o 
   6   1   3      948.49     1185.73    148.39 o 
   7   1   3    27160.69    28842.59   2045.81 o 
   8   1   3      316.97      679.05    304.83 o 
   9   1   3       34.88     -137.72    537.40 o 
   1   2   3    15361.83    16097.97    394.29 o 
   2   2   3      631.70      622.19     88.62 o 
   3   2   3     1732.13     1890.44    112.03 o 
   4   2   3     8746.82     9409.39    419.92 o 
   5   2   3    31385.06    30933.58    812.14 o 
   6   2   3     1602.56     1836.08    188.94 o 
   7   2   3     3801.63     4377.42    348.43 o 
   8   2   3        2.93      128.41    240.09 o 
   9   2   3     4303.85     5577.66   1131.94 o 
   0   3   3    20875.58    20234.67    679.21 o 
   1   3   3      479.69      577.00     52.37 o 
   2   3   3     6617.57     6462.01    203.68 o 
   3   3   3       27.46      126.70     57.04 o 
   4   3   3      271.54      671.30     83.02 o 
   5   3   3     7742.52     8194.10    338.41 o 
   6   3   3    11675.86    13347.26    627.67 o 
   7   3   3        1.93      262.82    173.60 o 
   8   3   3       96.12      279.35    278.10 o 
   9   3   3     1227.96      993.60    693.33 o 
   1   4   3    14068.71    13969.66    352.30 o 
   2   4   3    11059.42    10913.95    318.08 o 
   3   4   3   115283.91   118228.38   2613.95 o 
   4   4   3     2133.40     2276.47    157.92 o 
   5   4   3    24397.63    24613.68    911.33 o 
   6   4   3     6829.51     7623.54    559.23 o 
   7   4   3     9718.24    10289.31    655.37 o 
   8   4   3     1039.43     1611.39    361.67 o 
   0   5   3    20580.39    20087.96    688.79 o 
   1   5   3    31634.04    30922.67    722.14 o 
   2   5   3      587.66      709.52     68.44 o 
   3   5   3      878.46      980.34     95.97 o 
   4   5   3       36.19       93.01     81.32 o 
   5   5   3        9.56     -108.42    108.42 o 
   6   5   3     3540.75     3558.60    278.60 o 
   7   5   3    18688.51    17586.52    729.10 o 
   8   5   3     1120.15     1239.80    244.17 o 
   1   6   3   120828.51   121456.40   2662.89 o 
   2   6   3     2834.44     2962.80    146.36 o 
   3   6   3   107055.10   107083.41   2924.71 o 
   4   6   3       72.74      179.48     98.35 o 
   5   6   3    45800.22    45259.54   1365.77 o 
   6   6   3     4423.08     3833.17    291.10 o 
   7   6   3    42099.73    40656.53   1296.36 o 
   8   6   3      473.58      687.28    211.28 o 
   0   7   3     2140.39     2321.74    166.99 o 
   1   7   3     6781.47     7141.97    258.58 o 
   2   7   3    37530.02    37140.72   1009.84 o 
   3   7   3     1430.98     1551.84    121.47 o 
   4   7   3     7381.11     6817.00    341.23 o 
   5   7   3      750.46      626.63    146.95 o 
   6   7   3     1479.77     1705.54    208.48 o 
   7   7   3     5815.39     6674.00    412.08 o 
   8   7   3     7158.49     7555.60    464.76 o 
   1   8   3      141.00      185.66     56.65 o 
   2   8   3      206.33      278.72     74.02 o 
   3   8   3    43454.79    42395.03   1169.83 o 
   4   8   3     1861.84     1798.88    177.57 o 
   5   8   3     1264.31     1331.36    177.36 o 
   6   8   3     1963.55     2023.74    227.84 o 
   7   8   3       12.18      -76.92    156.52 o 
   8   8   3      125.00      595.92    423.39 o 
   0   9   3     1870.89     1915.39    167.37 o 
   1   9   3    47541.40    47633.16   1154.83 o 
   2   9   3      128.12      183.67     74.30 o 
   3   9   3      224.86      195.44    104.76 o 
   4   9   3      956.31      895.10    179.52 o 
   5   9   3     6682.26     6365.88    359.31 o 
   6   9   3        4.07     -107.41    134.22 o 
   7   9   3    19332.29    16972.51    784.36 o 
   1  10   3    33102.44    33434.37    842.12 o 
   2  10   3    10473.10     9596.89    464.70 o 
   3  10   3    76898.93    74322.41   2107.46 o 
   4  10   3     3880.55     4041.41    266.83 o 
   5  10   3    30920.97    29094.75    956.46 o 
   6  10   3     5471.94     5197.47    370.54 o 
   7  10   3    25433.44    23629.65   1130.03 o 
   0  11   3     1080.87     1027.17    174.76 o 
   1  11   3      404.46      337.11    115.69 o 
   2  11   3     3760.79     3684.64    234.31 o 
   3  11   3       54.91      135.35    106.12 o 
   4  11   3       54.67      312.42    124.24 o 
   5  11   3     3059.35     2952.22    285.50 o 
   6  11   3     1492.82     1627.51    238.67 o 
   7  11   3      918.39     2415.37    717.79 o 
   1  12   3    31011.85    31705.24    909.33 o 
   2  12   3      584.92      592.07    126.30 o 
   3  12   3    32633.10    31686.29    998.97 o 
   4  12   3     5042.46     4970.93    336.64 o 
   5  12   3     5611.96     5816.39    387.20 o 
   6  12   3      691.56      605.89    203.28 o 
   0  13   3     1278.97     1598.48    247.93 o 
   1  13   3      973.41     1155.87    188.72 o 
   2  13   3    11009.83    11665.82    492.21 o 
   3  13   3       53.68      148.42    132.54 o 
   4  13   3     2792.95     3022.48    274.17 o 
   5  13   3     3320.62     3653.76    320.90 o 
   6  13   3      240.18      679.33    512.91 o 
   1  14   3    31769.42    31350.21   1145.98 o 
   2  14   3     6712.80     7410.58    408.99 o 
   3  14   3     8615.33     9059.49    477.96 o 
   4  14   3     2385.35     2998.62    285.01 o 
   5  14   3    16994.36    17886.29   1060.80 o 
   0  15   3     1235.61     1627.02    529.60 o 
   1  15   3    21924.50    22512.46   1286.19 o 
   2  15   3       41.89      140.31    167.03 o 
   3  15   3       57.45        3.91    150.55 o 
   4  15   3       57.22      205.53    174.74 o 
   1  16   3    40322.94    41872.12   2629.36 o 
   2  16   3        7.14       48.58    201.73 o 
   3  16   3     4353.32     4817.36    499.35 o 
   4  16   3      773.56      952.42    540.34 o 
   0  17   3     5317.04     4987.37    979.42 o 
   2  17   3     2294.18     1797.16    977.79 o 
   0   0   4    33408.80    33744.79   3438.59 o 
   1   0   4    35828.35    35363.16   1153.46 o 
   2   0   4    28166.35    27908.08    951.61 o 
   3   0   4      328.55      552.18    119.59 o 
   4   0   4    18222.21    18004.63    699.48 o 
   5   0   4    20180.15    21231.68    959.58 o 
   6   0   4     2386.86     2927.28    355.30 o 
   7   0   4     7193.88     8913.99    806.16 o 
   8   0   4     2368.11     3469.02   1037.97 o 
   1   1   4    41005.89    42399.15   1012.56 o 
   2   1   4     9573.19     9780.91    342.96 o 
   3   1   4    28378.15    27715.71    680.23 o 
   4   1   4    44298.98    43978.83   1320.14 o 
   5   1   4    15134.06    16086.24    529.86 o 
   6   1   4       15.82        9.32    116.03 o 
   7   1   4    24391.09    27947.91   1129.72 o 
   8   1   4      409.48      904.28    336.28 o 
   0   2   4    27854.76    27236.75   1117.62 o 
   1   2   4    19436.34    19817.07    508.68 o 
   2   2   4     1382.80     1522.76     96.40 o 
   3   2   4     1616.86     1790.81    119.06 o 
   4   2   4      221.30      338.98     83.66 o 
   5   2   4     5097.64     5622.73    286.13 o 
   6   2   4      605.92      702.87    158.84 o 
   7   2   4     5601.19     6287.70    492.68 o 
   8   2   4     7533.58     9079.85    756.55 o 
   1   3   4   103388.66   104038.81   2518.42 o 
   2   3   4      718.85      687.60     72.11 o 
   3   3   4    90957.91    90647.19   2115.95 o 
   4   3   4     7500.72     7904.82    304.55 o 
   5   3   4    48735.76    48895.50   1454.24 o 
   6   3   4       29.51       42.50    134.44 o 
   7   3   4    48102.19    46695.06   1860.84 o 
   8   3   4     3885.35     4052.35    521.25 o 
   0   4   4     2212.44     2222.66    206.73 o 
   1   4   4      870.62     1012.28     83.63 o 
   2   4   4      329.55      395.41     65.32 o 
   3   4   4        8.18       79.77     61.11 o 
   4   4   4     1055.54     1047.40    132.06 o 
   5   4   4     1997.19     1866.98    199.65 o 
   6   4   4    10215.42    10272.76    530.71 o 
   7   4   4       77.54      -83.49    171.96 o 
   8   4   4     2698.98     3473.19    414.73 o 
   1   5   4     3562.11     3881.22    169.13 o 
   2   5   4     6270.05     6299.33    260.11 o 
   3   5   4    48172.18    48484.65   1240.07 o 
   4   5   4    39198.41    39261.43   1172.71 o 
   5   5   4     5293.63     5147.33    315.87 o 
   6   5   4      543.76      826.85    192.88 o 
   7   5   4       70.47      401.43    188.91 o 
   8   5   4     1140.34     1671.97    379.01 o 
   0   6   4    35581.82    34321.43   1425.16 o 
   1   6   4      610.71      575.59     76.85 o 
   2   6   4    11740.49    11934.49    355.33 o 
   3   6   4        1.99       39.64     76.94 o 
   4   6   4    13626.65    13709.87    534.09 o 
   5   6   4       55.50      237.07    167.07 o 
   6   6   4     3525.89     3564.67    338.16 o 
   7   6   4      736.20      768.32    209.25 o 
   8   6   4      140.45       95.97    239.28 o 
   1   7   4   108811.96   109519.22   2658.52 o 
   2   7   4       98.05      145.26     73.69 o 
   3   7   4     8527.94     8597.11    350.58 o 
   4   7   4    11605.88    12242.95    604.65 o 
   5   7   4    73294.41    67423.44   2098.42 o 
   6   7   4      824.35      892.10    193.29 o 
   7   7   4    41992.93    40617.06   1510.67 o 
   8   7   4     1692.14     2013.19    458.75 o 
   0   8   4    34586.11    35115.44   1308.04 o 
   1   8   4       85.44      166.46     76.99 o 
   2   8   4       11.44      138.29     94.34 o 
   3   8   4      788.92      894.17    131.43 o 
   4   8   4      878.98      769.51    158.64 o 
   5   8   4      618.68      751.84    174.38 o 
   6   8   4     3264.60     3129.71    400.09 o 
   7   8   4      202.33      244.55    204.51 o 
   1   9   4    46965.25    48315.00   1312.35 o 
   2   9   4     9831.29    10113.29    422.59 o 
   3   9   4    18610.82    19879.27    798.54 o 
   4   9   4    33638.46    33871.14   1242.19 o 
   5   9   4    44403.22    42607.16   1539.34 o 
   6   9   4      142.69      470.75    244.03 o 
   7   9   4    11796.84    11953.61    814.30 o 
   0  10   4     1604.02     1631.99    230.42 o 
   1  10   4     4137.26     4044.29    246.19 o 
   2  10   4       27.39      162.40    116.17 o 
   3  10   4        0.55       20.99    128.88 o 
   4  10   4       17.35      155.63    147.94 o 
   5  10   4      472.59      655.69    200.69 o 
   6  10   4     7619.86     7699.67    583.40 o 
   1  11   4     9992.56    10380.63    441.73 o 
   2  11   4        0.56     -117.31    117.31 o 
   3  11   4     2345.17     2058.17    240.50 o 
   4  11   4     7190.38     7368.78    490.10 o 
   5  11   4     5643.05     5164.85    414.23 o 
   6  11   4       12.41      182.76    208.07 o 
   0  12   4    19801.50    19697.55   1134.07 o 
   1  12   4    22392.92    22451.28    866.62 o 
   2  12   4     1589.10     1602.52    216.75 o 
   3  12   4      234.95      271.50    189.53 o 
   4  12   4     5847.22     5503.85    412.13 o 
   5  12   4     7826.04     7716.66    521.95 o 
   6  12   4     1797.38     2323.67    922.91 o 
   1  13   4    37667.95    38602.18   1654.81 o 
   2  13   4        4.00      -70.98    146.77 o 
   3  13   4    52035.73    56423.83   1949.02 o 
   4  13   4     6912.80     7251.70    488.09 o 
   5  13   4    28967.93    28511.11   1244.77 o 
   0  14   4     3293.28     4740.69    598.41 o 
   1  14   4     2943.65     3315.27    406.81 o 
   2  14   4     6093.60     5960.40    697.33 o 
   3  14   4      124.64      592.75    192.89 o 
   4  14   4     5257.81     5860.31    442.82 o 
   1  15   4     5662.32     5083.00    486.84 o 
   2  15   4     4849.20     5482.75    457.13 o 
   3  15   4     1988.10     2449.34    288.40 o 
   4  15   4    17280.92    21170.15   2370.29 o 
   0  16   4     2934.27     4150.37    885.27 o 
   1  16   4       38.11       70.73    315.20 o 
   2  16   4     2754.79     3043.32    716.07 o 
   3  16   4      583.83      510.27    543.02 o 
   1   0   5    15661.31    15993.06    755.82 o 
   2   0   5    13619.87    12993.82    737.97 o 
   3   0   5    75777.47    75561.19   2979.39 o 
   4   0   5    19750.81    19270.38    831.48 o 
   5   0   5    18241.73    19943.10    886.01 o 
   6   0   5     1423.45     1859.52    357.62 o 
   7   0   5    14232.75    17412.26   1527.37 o 
   8   0   5     5166.89     5558.52   1359.54 o 
   0   1   5    14119.00    13941.31    762.38 o 
   1   1   5     3732.76     3781.22    226.12 o 
   2   1   5      345.15      404.09     96.31 o 
   3   1   5        2.75       85.10     92.27 o 
   4   1   5    11825.46    11178.24    435.03 o 
   5   1   5      607.42      683.66    151.19 o 
   6   1   5     9567.91    10489.78    520.07 o 
   7   1   5     3368.33     3579.04    382.47 o 
   8   1   5     1620.40     1924.65    579.59 o 
   1   2   5    15691.72    14949.84    512.73 o 
   2   2   5    29518.29    28286.68    837.42 o 
   3   2   5    17630.15    17022.36    559.00 o 
   4   2   5    14010.19    13785.78    493.25 o 
   5   2   5     3387.42     3693.23    280.92 o 
   6   2   5    13502.09    14101.67    700.03 o 
   7   2   5     3714.06     3919.10    529.57 o 
   8   2   5     2575.15     4810.16    870.03 o 
   0   3   5    55911.89    52317.70   3039.19 o 
   1   3   5     7005.38     7405.45    383.48 o 
   2   3   5    64535.69    65407.48   1838.50 o 
   3   3   5      816.07      916.67    137.77 o 
   4   3   5    39448.97    39334.82   1114.01 o 
   5   3   5      208.99      259.16    141.56 o 
   6   3   5    21545.00    23053.61    984.79 o 
   7   3   5     6566.44     7761.16   1491.14 o 
   8   3   5    10783.22    13214.47   1398.53 o 
   1   4   5    43298.64    44360.50   1150.01 o 
   2   4   5     6888.83     6597.15    280.48 o 
   3   4   5    38974.85    39675.89   1052.09 o 
   4   4   5        7.92      201.46    123.21 o 
   5   4   5    21533.17    21610.84    887.96 o 
   6   4   5     2935.57     2910.77    432.84 o 
   7   4   5    10068.21    11347.49    712.36 o 
   8   4   5     2527.43     2035.67    620.06 o 
   0   5   5    50205.99    49819.00   1792.71 o 
   1   5   5    18818.69    18316.65    544.45 o 
   2   5   5    28007.96    27564.36    758.42 o 
   3   5   5       59.57      115.84     87.39 o 
   4   5   5     2098.98     2039.36    183.02 o 
   5   5   5     1040.95     1257.06    217.16 o 
   6   5   5    23269.91    23569.56   1151.29 o 
   7   5   5    10788.69    10817.36    704.05 o 
   1   6   5    17209.97    16542.63    504.14 o 
   2   6   5     3618.51     3512.31    212.45 o 
   3   6   5    23443.34    23300.91    917.44 o 
   4   6   5      683.70      882.44    179.67 o 
   5   6   5    18713.34    19706.46    864.72 o 
   6   6   5     3685.02     3465.53    379.70 o 
   7   6   5    13791.32    14607.09    867.63 o 
   0   7   5       12.98        2.19    108.00 o 
   1   7   5       57.41      193.05     86.10 o 
   2   7   5    28434.98    27593.97    807.39 o 
   3   7   5       37.79      212.62    110.22 o 
   4   7   5    32393.70    32471.98   1112.13 o 
   5   7   5     1836.88     2247.39    272.14 o 
   6   7   5     1220.51      928.46    324.06 o 
   7   7   5      392.02      292.82    253.25 o 
   1   8   5     1623.49     1434.46    183.11 o 
   2   8   5     2071.63     2396.35    201.64 o 
   3   8   5      469.80      517.69    133.70 o 
   4   8   5      503.96      392.57    179.39 o 
   5   8   5       55.62      329.94    199.47 o 
   6   8   5     8547.34     8830.72    571.11 o 
   7   8   5      138.14      -28.43    472.01 o 
   0   9   5     5224.15     5217.05    368.30 o 
   1   9   5     4162.86     4646.15    257.89 o 
   2   9   5    54725.77    56663.27   1550.44 o 
   3   9   5       50.80      141.59    142.15 o 
   4   9   5    14717.98    15886.88    804.38 o 
   5   9   5      500.53      647.31    205.06 o 
   6   9   5     2982.06     3086.20    344.69 o 
   1  10   5    51763.64    52381.17   1527.17 o 
   2  10   5       91.77      235.20    122.84 o 
   3  10   5    23606.26    24742.54    979.87 o 
   4  10   5     4482.19     4223.78    364.35 o 
   5  10   5    29082.58    29720.84   1362.49 o 
   6  10   5     1896.85     2276.80    666.95 o 
   0  11   5     1101.67      954.21    247.80 o 
   1  11   5     5159.42     5399.33    313.98 o 
   2  11   5    14579.66    15271.63    651.43 o 
   3  11   5      211.56      365.87    175.20 o 
   4  11   5     5611.66     5854.40    523.64 o 
   5  11   5       25.69      251.28    209.54 o 
   6  11   5      197.76      562.00    692.96 o 
   1  12   5     7065.54     6865.79    400.13 o 
   2  12   5    26975.63    28703.74   1234.32 o 
   3  12   5      286.22      396.57    185.70 o 
   4  12   5    17725.48    19805.13    918.10 o 
   5  12   5     8482.71     9124.50    889.18 o 
   0  13   5    26658.37    27501.95   1489.87 o 
   1  13   5     3378.75     3596.64    342.64 o 
   2  13   5     5594.37     5703.27    455.60 o 
   3  13   5       31.36      170.35    229.78 o 
   4  13   5     9911.59    11011.19    750.25 o 
   1  14   5     1219.60     1925.77    344.76 o 
   2  14   5      510.90      456.90    255.01 o 
   3  14   5     7533.27     8443.97    679.45 o 
   4  14   5     2409.65     2738.54   1003.78 o 
   0  15   5      320.43      272.84    379.24 o 
   1  15   5     1769.23     1669.11    320.50 o 
   2  15   5    12930.87    14295.17    772.09 o 
   1  16   5    26768.47    29127.06   2699.97 o 
   0   0   6   180870.72   181654.97   9793.17 o 
   1   0   6     6575.23     6432.48    863.62 o 
   2   0   6    31619.97    30761.86   1350.28 o 
   3   0   6     2171.62     1933.20    275.07 o 
   4   0   6    31365.87    30029.12   1476.68 o 
   5   0   6        3.54      210.02    210.83 o 
   6   0   6    85392.59    82214.14   4687.34 o 
   7   0   6     9200.24     7923.51   1299.57 o 
   1   1   6    26275.48    25894.71    826.84 o 
   2   1   6     1124.00     1059.49    154.68 o 
   3   1   6      294.08      437.84    126.62 o 
   4   1   6     1556.11     1361.50    178.48 o 
   5   1   6    16792.29    16705.48    730.29 o 
   6   1   6      171.38      410.83    209.43 o 
   7   1   6      103.53      423.43    312.55 o 
   0   2   6      909.46      972.93    203.87 o 
   1   2   6    22062.39    21517.59    715.06 o 
   2   2   6    16768.10    16974.27    606.83 o 
   3   2   6     8303.16     8121.74    392.64 o 
   4   2   6     7147.11     6769.19    387.87 o 
   5   2   6    13400.58    14519.82    716.98 o 
   6   2   6     1452.35     1572.65    307.34 o 
   7   2   6     3408.54     2183.73    497.02 o 
   1   3   6     2799.56     2461.89    220.87 o 
   2   3   6     2631.22     2741.98    214.77 o 
   3   3   6       53.55      264.58    123.42 o 
   4   3   6     2574.22     2597.48    266.78 o 
   5   3   6     5104.81     5338.65    410.74 o 
   6   3   6      943.62     1348.23    254.45 o 
   7   3   6     9841.19    11107.61   1096.28 o 
   0   4   6    40659.26    39741.96   1690.42 o 
   1   4   6      499.23      399.57    128.63 o 
   2   4   6    36765.13    35486.77   1088.69 o 
   3   4   6     2883.75     2808.61    310.13 o 
   4   4   6    17132.06    17199.81    744.07 o 
   5   4   6      385.70      379.44    205.79 o 
   6   4   6    25704.09    27013.84   1451.36 o 
   7   4   6     2260.75     2399.62    558.39 o 
   1   5   6    21327.42    20660.36    701.69 o 
   2   5   6     3724.68     3554.22    252.67 o 
   3   5   6     9741.55     8780.84    606.85 o 
   4   5   6     1690.51     1730.10    220.25 o 
   5   5   6    19582.60    20792.07    987.03 o 
   6   5   6      182.34      457.74    224.38 o 
   7   5   6      409.47      193.71    295.74 o 
   0   6   6    78636.86    77381.76   3096.48 o 
   1   6   6     1513.62     1443.16    201.40 o 
   2   6   6    28023.06    26014.97    935.55 o 
   3   6   6     4277.41     4001.85    315.70 o 
   4   6   6    32458.67    31418.22   1077.23 o 
   5   6   6     3703.77     4067.19    352.34 o 
   6   6   6    39177.93    41010.22   2044.72 o 
   7   6   6      181.24      -58.97    390.39 o 
   1   7   6    10944.15    10606.58    469.76 o 
   2   7   6     1138.94     1404.30    182.53 o 
   3   7   6    29508.04    28544.35   1071.97 o 
   4   7   6     1932.59     2226.09    306.45 o 
   5   7   6     2824.40     3589.99    419.47 o 
   6   7   6      332.79      378.74    258.54 o 
   0   8   6    22245.96    21047.18   1280.70 o 
   1   8   6     7317.44     8289.21    450.34 o 
   2   8   6     1322.10     1711.82    215.38 o 
   3   8   6     4828.02     4607.53    352.82 o 
   4   8   6      359.69      431.53    196.80 o 
   5   8   6     6363.64     4695.46    484.19 o 
   6   8   6     9707.43     9791.58   1077.30 o 
   1   9   6     1771.47     1766.67    200.94 o 
   2   9   6      986.60     1228.30    205.88 o 
   3   9   6    17999.61    17303.53    884.45 o 
   4   9   6      281.75        7.05    177.46 o 
   5   9   6     1978.80     2029.04    498.63 o 
   0  10   6    22071.00    22899.78   1265.84 o 
   1  10   6     2149.30     2505.31    269.36 o 
   2  10   6    51897.03    52017.00   1661.48 o 
   3  10   6     1115.32      924.75    232.24 o 
   4  10   6    33949.01    33865.20   1906.09 o 
   5  10   6        0.31      -35.20    431.34 o 
   1  11   6      471.35      706.36    184.18 o 
   2  11   6     2184.98     2106.94    254.56 o 
   3  11   6        0.25      104.88    199.89 o 
   4  11   6     1623.80     1948.42    467.60 o 
   5  11   6       68.75     -420.11    627.44 o 
   0  12   6     8986.50     9209.12    865.20 o 
   1  12   6    11760.17    12364.84    634.12 o 
   2  12   6    10345.19    10723.71    674.93 o 
   3  12   6     4468.57     5306.11    549.48 o 
   4  12   6    15988.47    13910.04   1371.75 o 
   1  13   6    13061.83    13063.58    876.11 o 
   2  13   6     1819.54     2137.97    351.85 o 
   3  13   6     6425.75     6390.13    675.44 o 
   0  14   6    20819.70    23275.10   3586.28 o 
   1  14   6     1595.83     1903.71    338.49 o 
   2  14   6     4177.80     4415.26    783.29 o 
   1   0   7      605.43     1018.57    232.11 o 
   2   0   7       15.06     -133.64    167.34 o 
   3   0   7    18280.73    17764.38   1241.00 o 
   4   0   7     6536.59     6263.24    523.71 o 
   5   0   7      719.83      301.71    257.19 o 
   6   0   7      119.49      -53.86    402.39 o 
   0   1   7     8732.23     8026.92    584.01 o 
   1   1   7     3831.61     3811.08    296.57 o 
   2   1   7    49003.46    48992.67   1465.87 o 
   3   1   7       94.30     -117.86    117.86 o 
   4   1   7    30047.03    26557.03    981.93 o 
   5   1   7      519.84      371.74    193.73 o 
   6   1   7     3204.32     3925.32    429.26 o 
   1   2   7      110.57      -24.40    109.92 o 
   2   2   7    10613.56     9622.05    460.19 o 
   3   2   7    13483.42    12318.63    538.30 o 
   4   2   7     4954.51     5227.38    361.54 o 
   5   2   7     5559.85     5895.97    526.64 o 
   6   2   7     3816.38     3955.73    489.31 o 
   0   3   7     7649.49     7141.84    546.83 o 
   1   3   7       10.45      202.41    127.93 o 
   2   3   7    63952.30    63206.77   1842.87 o 
   3   3   7       68.07       77.18    137.87 o 
   4   3   7    55612.53    55570.63   1911.16 o 
   5   3   7     4012.31     4255.86    361.69 o 
   6   3   7    10600.25    11194.07    795.08 o 
   1   4   7      143.43      244.46    131.79 o 
   2   4   7     5606.85     6003.73    392.84 o 
   3   4   7     1894.79     2533.01    246.46 o 
   4   4   7     8878.03     8881.33    527.13 o 
   5   4   7     2421.95     2819.38    344.61 o 
   6   4   7      532.22      492.47    281.05 o 
   0   5   7      134.49      160.23    185.59 o 
   1   5   7     1333.08     1296.04    185.80 o 
   2   5   7    13890.01    13326.49    606.51 o 
   3   5   7        0.07      -99.68    122.28 o 
   4   5   7     1646.01     1776.07    247.71 o 
   5   5   7     2109.52     1978.62    319.51 o 
   6   5   7      234.03     1072.50    467.46 o 
   1   6   7      578.57      807.20    158.04 o 
   2   6   7     1219.77     1239.69    193.94 o 
   3   6   7    13614.87    13543.29   1008.62 o 
   4   6   7      434.50      200.57    180.87 o 
   5   6   7     1225.88     1415.81    290.10 o 
   0   7   7    78537.41    75462.77   3071.90 o 
   1   7   7      868.49      846.65    174.47 o 
   2   7   7    36741.47    34617.46   1282.47 o 
   3   7   7      256.80      569.83    186.31 o 
   4   7   7    37679.02    35463.53   1471.82 o 
   5   7   7     1048.60      887.91    306.37 o 
   1   8   7      111.19     -105.57    135.96 o 
   2   8   7    11938.34    11596.17    620.12 o 
   3   8   7    16054.86    16540.40    730.21 o 
   4   8   7     3819.81     4033.72    409.39 o 
   0   9   7    58619.37    57126.83   2750.77 o 
   1   9   7     3361.82     3172.63    301.39 o 
   2   9   7     3738.78     3355.01    342.53 o 
   3   9   7       11.27       69.25    222.28 o 
   4   9   7     8532.17     8349.36    688.88 o 
   1  10   7       44.94      103.88    171.48 o 
   2  10   7     1911.19     1981.62    340.68 o 
   3  10   7     2412.00     1244.46    316.50 o 
   0  11   7      183.95       47.75    293.05 o 
   1  11   7       12.88      287.48    220.58 o 
   2  11   7     3735.11     4580.22    657.32 o 
   3  11   7       23.72     -300.53    355.70 o 
   1  12   7      340.44      810.32    253.45 o 
   2  12   7     1800.59     2088.86    699.02 o 
   3  12   7     5916.75     9722.46   1696.57 o 
   0  13   7    57051.84    58246.48   3542.15 o 
   1  13   7       65.38      220.97    482.85 o 
   0   0   8    22372.47    24208.69   1723.92 o 
   1   0   8     4348.08     4862.30    469.75 o 
   2   0   8    21465.38    21916.81   1145.22 o 
   3   0   8     1005.57     1095.16    276.41 o 
   4   0   8    14215.84    15156.36    945.09 o 
   5   0   8       29.50      103.60    342.13 o 
   1   1   8     7312.16     6885.02    407.85 o 
   2   1   8      883.72      904.52    185.08 o 
   3   1   8      958.19      869.97    191.37 o 
   4   1   8     1507.80     1962.50    286.33 o 
   5   1   8     3481.08     3397.06    406.67 o 
   0   2   8    54433.27    53505.68   2284.26 o 
   1   2   8     2150.86     2275.27    240.44 o 
   2   2   8     1281.20     1373.59    201.75 o 
   3   2   8        0.87      170.85    151.89 o 
   4   2   8     5664.22     5177.45    411.50 o 
   5   2   8      931.46      552.76    409.27 o 
   1   3   8    29768.04    30748.50   1023.66 o 
   2   3   8      676.78      975.57    188.07 o 
   3   3   8       94.95      -72.93    156.50 o 
   4   3   8     2159.39     2301.75    286.41 o 
   5   3   8    27018.80    27021.41   1343.87 o 
   0   4   8    71347.27    71319.18   2956.50 o 
   1   4   8    11589.27    11773.04    562.78 o 
   2   4   8    16963.32    16361.85    838.87 o 
   3   4   8      388.96      375.90    185.73 o 
   4   4   8    16826.43    16203.79    802.37 o 
   5   4   8     5853.79     6067.89    686.70 o 
   1   5   8      427.41      496.80    169.64 o 
   2   5   8     1142.68     1171.36    244.51 o 
   3   5   8       65.59      148.71    175.26 o 
   4   5   8     9410.87     9427.47    751.30 o 
   5   5   8      982.04     1247.29    671.41 o 
   0   6   8     1781.50     1653.64    309.41 o 
   1   6   8      504.05      678.41    188.16 o 
   2   6   8    24915.00    24747.91    938.31 o 
   3   6   8       84.06      371.95    199.60 o 
   4   6   8    14441.69    15766.91   1030.44 o 
   1   7   8     4590.54     4406.42    412.24 o 
   2   7   8     4276.59     4037.40    369.18 o 
   3   7   8    22156.06    22167.26   1006.47 o 
   4   7   8      196.95      411.95    682.04 o 
   0   8   8     5629.21     6283.59    648.34 o 
   1   8   8     2709.22     3181.51    309.31 o 
   2   8   8      477.93      237.36    219.04 o 
   3   8   8       73.49      414.22    326.81 o 
   4   8   8      296.56      381.96    747.56 o 
   1   9   8     1960.44     1901.38    289.56 o 
   2   9   8      232.36      245.21    256.77 o 
   3   9   8    16718.60    14657.93   1948.52 o 
   0  10   8    48158.51    48632.91   3054.64 o 
   1  10   8     5832.56     6783.29    980.49 o 
   2  10   8    25681.34    27980.76   1680.71 o 
   1  11   8     4575.31     5587.74    817.62 o 
   1   0   9     9234.06     9429.98    733.80 o 
   2   0   9    10094.62    10287.00    777.42 o 
   3   0   9    47449.18    43881.08   1985.69 o 
   4   0   9     4434.85     1465.59    798.42 o 
   0   1   9     3816.61     4803.76    584.52 o 
   1   1   9     1041.87     1011.19    220.16 o 
   2   1   9    11759.56    11245.58    579.26 o 
   3   1   9       73.79     -125.68    211.94 o 
   4   1   9     3667.77     3292.85    570.03 o 
   1   2   9     2807.08     3206.51    390.51 o 
   2   2   9        4.72      -62.18    174.33 o 
   3   2   9    23264.61    22251.98   1226.54 o 
   4   2   9     1132.57     1362.03    731.51 o 
   0   3   9    24462.43    25626.72   1468.89 o 
   1   3   9      119.57      416.51    193.41 o 
   2   3   9      124.53      -25.64    191.31 o 
   3   3   9     1583.22     1236.04    353.31 o 
   1   4   9    14767.20    15252.33    703.86 o 
   2   4   9     3881.32     3781.12    355.50 o 
   0   5   9     4177.25     4497.39    516.83 o 
   1   5   9     4874.58     4934.49    403.21 o 
   2   5   9     1060.90      801.40    372.63 o 
   1   6   9    15577.57    17726.04   1185.44 o 
   0   7   9      136.32     -204.61    447.41 o 
   1   7   9     8394.49     9643.05   1108.40 o 
                                                 
